# Supplementary material for: Mucous Fistula Refeeding in Newborns: Why, When, How, and Where? Insights from a Systematic Review
Source: Nutrients. 2025 Jul 30;17(15):2490. doi: 10.3390/nu17152490 (PMC12348941; doi:10.3390/nu17152490)
Supplement: Supplementary file 1 [file nutrients-17-02490-s001.zip]

Archive with 9 entries (9 files):
- .DS_Store
- Supplementary Material – Figure S1.pdf
- Supplementary Material – Figure S2.pdf
- Supplementary Material – Table S1.pdf
- Supplementary Material – Table S2.pdf
- Supplementary Material – Table S3.pdf
- Supplementary Material – Table S4.pdf
- Supplementary Material – Table S5.pdf
- Supplementary Material – Table S6.pdf
